# Supplementary material for: Molecular Characterization of Three Tandemly Located Flagellin Genes of Stenotrophomonas maltophilia
Source: Int J Mol Sci. 2022 Mar 31;23(7):3863. doi: 10.3390/ijms23073863 (PMC8998449; doi:10.3390/ijms23073863)
Supplement: Supplementary file 1 [file ijms-23-03863-s001.zip]

Archive with 1 entries (1 files):
- ijms-1595070-supplementary.pdf
